# Supplementary material for: Prolonged Survival after Recurrence in HCC Resected Patients Using Repeated Curative Therapies: Never Give Up!
Source: Cancers (Basel). 2022 Dec 30;15(1):232. doi: 10.3390/cancers15010232 (PMC9818493; doi:10.3390/cancers15010232)
Supplement: Supplementary file 1 [file cancers-15-00232-s001.zip]

Archive with 1 entries (1 files):
- cancers-2031110-supplementary.pdf
